# Supplementary material for: Viscosity Investigations on the Binary Systems of (1 ChCl:2 Ethylene Glycol) DES and Methanol or Ethanol
Source: Molecules. 2021 Sep 10;26(18):5513. doi: 10.3390/molecules26185513 (PMC8465307; doi:10.3390/molecules26185513)
Supplement: Supplementary file 1 [file molecules-26-05513-s001.zip]

Archive with 1 entries (1 files):
- molecules-1336267-supplementary.pdf
